# Supplementary material for: Analysis of the Molecular Networks in Androgen Dependent and Independent Prostate Cancer Revealed Fragile and Robust Subsystems
Source: PLoS One. 2010 Jan 28;5(1):e8864. doi: 10.1371/journal.pone.0008864 (PMC2812491; doi:10.1371/journal.pone.0008864)
Supplement: Table S1 — Prostate model interactions and parameters for the C-33, C-51, and C-81 LNCaP clones. The kinetics of binding and catalytic interactions were assumed to follow mass-action rate laws. The quantity kon denotes forward rate constants, koff denotes backward rate constants, and kcat denotes catalytic rate constants. All binding interactions were assumed to be reversible. The citations listed were the primary source of information for the corresponding interaction, and include either the exact interaction (i.e., from preexisting model) or evidence from which the interaction was inferred. Unless otherwise specified, concentration units were arbitrary (A.U) as a result of arbitrary units on training data. Thus, zero-order rate constants had units of A∶Us¡1, first-order rate constants had units of s¡1, and second-order rate constants had units of (A∶U)¡1s¡1 The mean and standard deviation over the parameter ensemble are reported for each kinetic parameter. ¦: The expression of the PAcP isoforms, PSA, and cyclin D was implemented using the same translation/transcription heuristic, save any specific transcription factors. ?: Her2 adaptor complex reactions were taken to be similar those of EGFR (66). y: Inferred from collaboration with Prosetta Cooperation (http://www.prosetta.com/). z: Internalized EGFR complexes were assumed to signal identically to membrane-bound EGFR (30,67). (0.07 MB XLS) [file pone.0008864.s001.xls]

## Sheet: temp
Protein-Protein Protein-DNA reactions
reactions			kon	koff	kcat	cite
EGF+EGFR	↔	EGFR-EGF	2.215E0±3.196E0	1.343E-3±1.947E-3	-	1
2*EGFR-EGF	↔	EGFR-EGF-2	3.701E-1±3.586E-1	1.708E-1±1.377E-1	-	1
EGFR-EGF-2	↔	EGFR-EGF-2-p	1.864E0±2.444E0	2.707E-2±7.107E-2	-	1
2*Her2	↔	Her2-2	4.98E-2±2.815E-2	1.756E-1±2.654E-1	-	*
Her2-2	↔	Her2-2-p	2.032E-2±2.204E-2	1.472E-5±1.213E-5	-	2
EGFR-EGF-2-p+Grb2	↔	EGFR-EGF-2-p-Grb2	1.068E0±3.282E0	7.018E-1±4.517E-1	-	3
EGFR-EGF-2-p-Grb2+Sos	↔	EGFR-EGF-2-p-Grb2-Sos	4.244E-1±6.357E-1	3.506E0±5.793E0	-	3
EGFR-EGF-2-p-Grb2-Sos	↔	EGFR-EGF-2-p+Grb2-Sos	1.159E0±2.35E0	5.034E-2±6.075E-2	-	3
Grb2+Sos	↔	Grb2-Sos	4.104E-3±2.773E-3	2.548E-4±2.191E-4	-	3
EGFR-EGF-2-p-Grb2-Sos+Ras-GDP	↔	EGFR-EGF-2-p-Grb2-Sos-Ras-GDP	2.183E-2±1.842E-2	8.377E-1±9.551E-1	-	4,5
EGFR-EGF-2-p-Grb2-Sos-Ras-GDP	→	EGFR-EGF-2-p-Grb2-Sos+Ras-GTP	-	-	4.28E0±3.525E0	4,5
Her2-2-p+Grb2	↔	Her2-2-p-Grb2	1.976E-2±2.734E-2	9.558E-1±8.677E-1	-	*
Her2-2-p-Grb2+Sos	↔	Her2-2-p-Grb2-Sos	2.395E-1±2.953E-1	1.49E0±2.296E0	-	*
Her2-2-p-Grb2-Sos	↔	Her2-2-p+Grb2-Sos	3.623E-2±2.45E-2	5.343E-2±5.586E-2	-	*
Her2-2-p-Grb2-Sos+Ras-GDP	↔	Her2-2-p-Grb2-Sos-Ras-GDP	3.053E-2±1.959E-2	4.568E-1±3.063E-1	-	*
Her2-2-p-Grb2-Sos-Ras-GDP	→	Her2-2-p-Grb2-Sos+Ras-GTP	-	-	5.685E0±5.969E0	*
EGFR-EGF-2-p+Shc	↔	EGFR-EGF-2-p-Shc	6.682E-1±7.743E-1	2.79E0±1.557E0	-	3
EGFR-EGF-2-p-Shc	→	EGFR-EGF-2-p-Shc-p	-	-	1.327E1±1.083E1	3
EGFR-EGF-2-p-Shc-p	↔	EGFR-EGF-2-p+Shc-p	1.464E0±1.058E0	6.464E-3±8.466E-3	-	3
Shc-p	→	Shc	-	-	5.153E0±5.371E0	3
EGFR-EGF-2-p-Shc-p+Grb2	↔	EGFR-EGF-2-p-Shc-p-Grb2	6.308E-2±4.851E-2	8.773E-1±6.182E-1	-	3
EGFR-EGF-2-p-Shc-p-Grb2+Sos	↔	EGFR-EGF-2-p-Shc-p-Grb2-Sos	2.065E-1±3.931E-1	2.176E-1±2.282E-1	-	3
EGFR-EGF-2-p-Shc-p-Grb2-Sos	↔	EGFR-EGF-2-p+Shc-p-Grb2-Sos	9.887E-1±1.048E0	1.562E-3±1.142E-3	-	3
Shc-p+Grb2-Sos	↔	Shc-p-Grb2-Sos	3.755E-2±4.72E-2	1.613E-1±1.613E-1	-	3
EGFR-EGF-2-p-Shc-p-Grb2-Sos+Ras-GDP	↔	EGFR-EGF-2-p-Shc-p-Grb2-Sos-Ras-GDP	3.412E-2±3.79E-2	2.066E-1±2.164E-1	-	4,5
EGFR-EGF-2-p-Shc-p-Grb2-Sos-Ras-GDP	→	EGFR-EGF-2-p-Shc-p-Grb2-Sos+Ras-GTP	-	-	4.399E0±7.045E0	4,5
Her2-2-p+Shc	↔	Her2-2-p-Shc	1.208E-1±1.537E-1	9.921E0±2.087E1	-	*
Her2-2-p-Shc	→	Her2-2-p-Shc-p	-	-	2.995E1±6.778E1	*
Her2-2-p-Shc-p	↔	Her2-2-p+Shc-p	4.703E0±1.342E1	3.983E-3±4.616E-3	-	*
Her2-2-p-Shc-p+Grb2	↔	Her2-2-p-Shc-p-Grb2	5.805E-2±7.916E-2	1.127E0±1.51E0	-	*
Her2-2-p-Shc-p-Grb2+Sos	↔	Her2-2-p-Shc-p-Grb2-Sos	1.359E-1±1.23E-1	2.241E0±7.899E0	-	*
Her2-2-p-Shc-p-Grb2-Sos	↔	Her2-2-p+Shc-p-Grb2-Sos	9.861E-1±1.159E0	1.294E-2±3.787E-2	-	*
Her2-2-p-Shc-p-Grb2-Sos+Ras-GDP	↔	Her2-2-p-Shc-p-Grb2-Sos-Ras-GDP	1.749E-2±1.219E-2	6.129E-1±1.44E0	-	*
Her2-2-p-Shc-p-Grb2-Sos-Ras-GDP	→	Her2-2-p-Shc-p-Grb2-Sos+Ras-GTP	-	-	1.882E1±4.063E1	*
Her2-2-p+cPAcP	↔	Her2-2-p-cPAcP	1.707E1±1.581E1	5.325E-2±3.92E-2	-	*
Her2-2-p-cPAcP	→	Her2-2+cPAcP	-	-	2.012E1±2.021E1	6
Her2-2+sPAcP	↔	Her2-2-sPAcP	8.951E0±9.414E0	1.248E-3±7.101E-4	-	6
Her2-2-sPAcP	→	Her2-2-p+sPAcP	-	-	2.288E1±2.252E1	†
Ras-GTP+GAP	↔	Ras-GTP-GAP	1.032E-1±1.526E-1	1.149E0±1.23E0	-	†
Ras-GTP-GAP	→	Ras-GDP+GAP	-	-	4.785E-1±3.57E-1	5
Ras-GTP+Raf	↔	Ras-GTP-Raf	5.455E-3±4.49E-3	2.097E-2±1.256E-2	-	5
Ras-GTP-Raf	→	Ras-GTP+Raf-p	-	-	5.858E0±6.133E0	1
Raf-p+Pase1	↔	Raf-p-Pase1	5.166E-1±5.821E-1	1.77E0±1.446E0	-	1
Raf-p-Pase1	→	Raf+Pase1	-	-	3.978E0±2.632E0	1
MEK+Raf-p	↔	MEK-Raf-p	6.055E-2±5.209E-2	9.006E-2±1.189E-1	-	1
MEK-Raf-p	→	MEK-p+Raf-p	-	-	1.409E1±2.857E1	1
MEK-p+Raf-p	↔	MEK-p-Raf-p	2.145E-1±6.272E-1	1.056E-1±1.282E-1	-	1
MEK-p-Raf-p	→	MEK-pp+Raf-p	-	-	2.949E0±2.16E0	1
ERK+MEK-pp	↔	ERK-MEK-pp	1.677E-3±1.72E-3	4.956E-1±3.873E-1	-	1
ERK-MEK-pp	→	ERK-p+MEK-pp	-	-	1.095E1±1.112E1	1
ERK-p+MEK-pp	↔	ERK-p-MEK-pp	2.09E-3±1.47E-3	3.124E0±8.012E0	-	1
ERK-p-MEK-pp	→	ERK-pp+MEK-pp	-	-	8.435E0±6.538E0	1
MEK-p+Pase2	↔	MEK-p-Pase2	1.04E-3±1.072E-3	7.569E0±1.607E1	-	1
MEK-p-Pase2	→	MEK+Pase2	-	-	7.221E-1±8.541E-1	1
MEK-pp+Pase2	↔	MEK-pp-Pase2	6.319E-2±4.223E-2	4.293E0±2.501E0	-	1
MEK-pp-Pase2	→	MEK-p+Pase2	-	-	2.617E-2±2.29E-2	1
ERK-p+Pase3	↔	ERK-p-Pase3	2.408E0±2.499E0	3.366E-1±2.34E-1	-	1
ERK-p-Pase3	→	ERK+Pase3	-	-	2.7E0±4.156E0	1
ERK-pp+Pase3	↔	ERK-pp-Pase3	5.008E-2±3.168E-2	5.499E0±8.337E0	-	1
ERK-pp-Pase3	→	ERK-p+Pase3	-	-	2.789E0±5.206E0	1
EGFR-EGF-2-p-Grb2-Sos+ERK-pp	↔	EGFR-EGF-2-p-Grb2-Sos-ERK-pp	2.239E0±2.85E0	6.502E-4±5.11E-4	-	7
EGFR-EGF-2-p-Grb2-Sos-ERK-pp	→	EGFR-EGF-2-p-Grb2+Sos+ERK-pp	-	-	1.351E0±1.222E0	7
Her2-2-p-Grb2-Sos+ERK-pp	↔	Her2-2-p-Grb2-Sos-ERK-pp	1.856E0±1.211E0	1.559E-1±2.128E-1	-	*
Her2-2-p-Grb2-Sos-ERK-pp	→	Her2-2-p-Grb2+Sos+ERK-pp	-	-	3.075E0±3.738E0	*
EGFR-EGF-2-p-Shc-p-Grb2-Sos+ERK-pp	↔	EGFR-EGF-2-p-Shc-p-Grb2-Sos-ERK-pp	1.185E0±1.099E0	8.315E-4±6.405E-4	-	7
EGFR-EGF-2-p-Shc-p-Grb2-Sos-ERK-pp	→	EGFR-EGF-2-p-Shc-p-Grb2+Sos+ERK-pp	-	-	1.231E1±4.931E1	7
Her2-2-p-Shc-p-Grb2-Sos+ERK-pp	↔	Her2-2-p-Shc-p-Grb2-Sos-ERK-pp	3.378E0±5.412E0	3.747E-1±8.356E-1	-	1
Her2-2-p-Shc-p-Grb2-Sos-ERK-pp	→	Her2-2-p-Shc-p-Grb2+Sos+ERK-pp	-	-	5.262E0±9.916E0	1
EGF	→	EGFi	-	-	0E0±0E0	1
EGFR	↔	EGFRi	1.179E-2±1.056E-2	1.599E-1±2.308E-1	-	1
EGFR-EGF	→	EGFR-EGFi	-	-	1.579E-1±3.334E-1	1
EGFRi+EGFi	↔	EGFR-EGFi	1.041E0±1.185E0	1.251E-1±4.785E-1	-	‡
EGFR-EGF-2	→	EGFR-EGF-2i	-	-	6.648E-3±4.899E-3	1
2*EGFR-EGFi	↔	EGFR-EGF-2i	1.432E-2±1.301E-2	4.332E0±7.81E0	-	‡
EGFR-EGF-2-p	→	EGFR-EGF-2-pi	-	-	7.456E-2±8.563E-2	1
EGFR-EGF-2i	↔	EGFR-EGF-2-pi	2.347E0±3.074E0	1.54E-1±1.493E-1	-	‡
EGFR-EGF-2-p-Grb2	→	EGFR-EGF-2-pi-Grb2	-	-	7.874E-2±9.134E-2	1
EGFR-EGF-2-pi+Grb2	↔	EGFR-EGF-2-pi-Grb2	3.449E-3±2.48E-3	3.572E-1±3.045E-1	-	‡
EGFR-EGF-2-p-Grb2-Sos	→	EGFR-EGF-2-pi-Grb2-Sos	-	-	1.541E-1±2.247E-1	1
EGFR-EGF-2-pi+Grb2-Sos	↔	EGFR-EGF-2-pi-Grb2-Sos	3.954E-3±3.183E-3	3.359E-1±2.71E-1	-	‡
EGFR-EGF-2-pi-Grb2+Sos	↔	EGFR-EGF-2-pi-Grb2-Sos	1.13E-2±1.034E-2	6.348E-1±6.501E-1	-	‡
EGFR-EGF-2-pi-Grb2-Sos+Ras-GDP	↔	EGFR-EGF-2-pi-Grb2-Sos-Ras-GDP	3.459E-3±3.064E-3	7.339E-2±8.78E-2	-	‡
EGFR-EGF-2-pi-Grb2-Sos-Ras-GDP	→	EGFR-EGF-2-pi-Grb2-Sos+Ras-GTP	-	-	1.199E0±9.562E-1	‡
EGFR-EGF-2-pi-Grb2-Sos+ERK-pp	↔	EGFR-EGF-2-pi-Grb2-Sos-ERK-pp	1.427E0±1.503E0	3.947E-4±2.363E-4	-	‡
EGFR-EGF-2-pi-Grb2-Sos-ERK-pp	→	EGFR-EGF-2-pi-Grb2+Sos+ERK-pp	-	-	1.617E0±1.465E0	‡
EGFR-EGF-2-pi+Shc	↔	EGFR-EGF-2-pi-Shc	1 .367E-1±1.947E-1	6.82E0±6.97E0	-	‡
EGFR-EGF-2-p-Shc	→	EGFR-EGF-2-pi-Shc	-	-	1.652E-1±3.045E-1	1
EGFR-EGF-2-pi-Shc	→	EGFR-EGF-2-pi-Shc-p	-	-	9.176E0±1.724E1	‡
EGFR-EGF-2-p-Shc-p	→	EGFR-EGF-2-pi-Shc-p	-	-	9.441E-2±6.697E-2	1
EGFR-EGF-2-pi-Shc-p	↔	EGFR-EGF-2-pi+Shc-p	6.97E0±1.16E1	1.036E-3±7.374E-4	-	‡
EGFR-EGF-2-pi-Shc-p+Grb2	↔	EGFR-EGF-2-pi-Shc-p-Grb2	4.201E-3±7.391E-3	2.866E0±6.449E0	-	‡
EGFR-EGF-2-p-Shc-p-Grb2	→	EGFR-EGF-2-pi-Shc-p-Grb2	-	-	1.38E-1±1.346E-1	‡
EGFR-EGF-2-pi-Shc-p-Grb2+Sos	↔	EGFR-EGF-2-pi-Shc-p-Grb2-Sos	9.048E-3±4.866E-3	5.588E-1±7.609E-1	-	‡
EGFR-EGF-2-p-Shc-p-Grb2-Sos	→	EGFR-EGF-2-pi-Shc-p-Grb2-Sos	-	-	4.926E-1±1.139E0	‡
EGFR-EGF-2-pi-Shc-p-Grb2-Sos	↔	EGFR-EGF-2-pi+Shc-p-Grb2-Sos	3.537E0±3.537E0	3.606E-4±3.165E-4	-	‡
EGFR-EGF-2-pi-Shc-p-Grb2-Sos+Ras-GDP	↔	EGFR-EGF-2-pi-Shc-p-Grb2-Sos-Ras-GDP	5.62E-3±4.616E-3	7.134E-1±1.236E0	-	‡
EGFR-EGF-2-pi-Shc-p-Grb2-Sos-Ras-GDP	→	EGFR-EGF-2-pi-Shc-p-Grb2-Sos+Ras-GTP	-	-	1.142E0±8.919E-1	‡
EGFR-EGF-2-pi-Shc-p-Grb2-Sos+ERK-pp	↔	EGFR-EGF-2-pi-Shc-p-Grb2-Sos-ERK-pp	1.924E0±2.013E0	5.668E-4±4.798E-4	-	‡
EGFR-EGF-2-pi-Shc-p-Grb2-Sos-ERK-pp	→	EGFR-EGF-2-pi-Shc-p-Grb2+Sos+ERK-pp	-	-	4.336E0±4.556E0	‡
AR+ERK-pp	↔	AR-ERK-pp	1.873E-3±1.23E-3	3.88E-1±8.593E-1	-	8
AR-ERK-pp	↔	AR-p+ERK-pp	2.57E-2±1.979E-2	-	-	8
T+Rase5a	↔	T-Rase5a	2.171E-2±2.509E-2	3.308E-1±5.205E-1	-	9
T-Rase5a	→	DHT+Rase5a	-	-	1.374E0±1.034E0	9
AR+HSP	↔	AR-HSP	9.162E-3±6.375E-3	1.01E-3±8.283E-4	-	10
AR+T	↔	AR-T	5.289E-3±4.359E-3	9.361E-4±1.289E-3	-	10
AR-T	↔	AR-p-T	5.458E-2±1.612E-1	-	-	10
AR-p+AR-p-T	↔	AR-p-AR-p-T	5.32E-1±9.532E-1	6.128E-4±5.525E-4	-	10
2*AR-p-T	↔	AR-p-T-2	5.835E-1±1.26E0	5.149E-4±2.812E-4	-	10
2*AR-p	↔	AR-p-2	2.848E-1±4.904E-1	1.281E-1±2.018E-1	-	10
AR+DHT	↔	AR-DHT	2.486E0±2.641E0	5.42E-5±6.636E-5	-	10
AR-DHT	↔	AR-p-DHT	5.436E-1±4.693E-1	-	-	10
AR-p-DHT+AR-p-T	↔	AR-p-DHT-AR-p-T	6.895E-1±1.445E0	7.915E-4±5.504E-4	-	10
AR-p-DHT+AR-p	↔	AR-p-DHT-AR-p	6.064E-1±1.283E0	3.362E-3±6.635E-3	-	10
2*AR-p-DHT	↔	AR-p-DHT-2	1.026E0±1.066E0	1.013E-3±1.461E-3	-	10
AR-p+Pase5	↔	AR-p-Pase5	5.409E-4±5.152E-4	4.6E-3±3.726E-3	-	10
AR-p-Pase5	→	AR+Pase5	-	-	3.637E-3±2.758E-3	10
AR-p-T+Pase5	↔	AR-p-T-Pase5	1.671E-3±2.186E-3	7.194E-3±4.179E-3	-	10
AR-p-T-Pase5	→	AR-T+Pase5	-	-	5.853E-3±5.596E-3	10
AR-p-DHT+Pase5	↔	AR-p-DHT-Pase5	7.907E-4±1.029E-3	7.667E-3±7.267E-3	-	10
AR-p-DHT-Pase5	→	AR-DHT+Pase5	-	-	5.328E-2±1.285E-1	10
AR-p-2+g-cPAcP	↔	AR-p-2-g-cPAcP	1.618E-3±1.482E-3	9.872E-5±6.594E-5	-	11
AR-p-DHT-2+g-cPAcP	↔	AR-p-DHT-2-g-cPAcP	8.423E-4±1.136E-3	1.366E-7±1.582E-7	-	11
AR-p-DHT-AR-p+g-cPAcP	↔	AR-p-DHT-AR-p-g-cPAcP	4.544E-3±3.674E-3	1.314E-7±1.111E-7	-	11
AR-p-T-2+g-cPAcP	↔	AR-p-T-2-g-cPAcP	6.374E-2±3.979E-2	2.954E-4±4.596E-4	-	11
AR-p-AR-p-T+g-cPAcP	↔	AR-p-AR-p-T-g-cPAcP	6.191E-2±4.34E-2	1.099E-4±1.07E-4	-	11
AR-p-DHT-AR-p-T+g-cPAcP	↔	AR-p-DHT-AR-p-T-g-cPAcP	1.543E-1±1.874E-1	2.343E-4±3.372E-4	-	11
AR-p-2+g-sPAcP	↔	AR-p-2-g-sPAcP	9.585E-2±1.272E-1	2.558E-2±3.325E-2	-	11
AR-p-DHT-2+g-sPAcP	↔	AR-p-DHT-2-g-sPAcP	9.074E-6±1.236E-5	1.017E-1±6.467E-2	-	11
AR-p-DHT-AR-p+g-sPAcP	↔	AR-p-DHT-AR-p-g-sPAcP	5.658E-6±4.624E-6	1.447E-1±1.972E-1	-	11
AR-p-T-2+g-sPAcP	↔	AR-p-T-2-g-sPAcP	4.345E-3±2.721E-3	7.3E-2±1.85E-1	-	11
AR-p-AR-p-T+g-sPAcP	↔	AR-p-AR-p-T-g-sPAcP	1.811E-2±5.092E-2	6.045E-3±4.406E-3	-	11
AR-p-DHT-AR-p-T+g-sPAcP	↔	AR-p-DHT-AR-p-T-g-sPAcP	1.125E-2±3.516E-2	2.44E-2±3.7E-2	-	11
ERK-pp+ETS	↔	ERK-pp-ETS	2.109E-3±3.444E-3	4.624E-1±3.654E-1	-	12
ERK-pp-ETS	→	ERK-pp+ETS-p	-	-	2.534E-2±1.687E-2	12
ETS-p+Pase5	↔	ETS-p-Pase5	3.753E0±3.797E0	2.548E-3±6.034E-3	-	12
ETS-p-Pase5	→	ETS+Pase5	-	-	8.124E0±9.856E0	12
ERK-pp+AP1	↔	ERK-pp-AP1	1.403E-3±1.096E-3	5.971E-1±4.652E-1	-	12
ERK-pp-AP1	→	ERK-pp+AP1-p	-	-	2.556E-2±2.661E-2	12
AP1-p+Pase6	↔	AP1-p-Pase6	8.022E0±1.209E1	8.007E-4±7.727E-4	-	12
AP1-p-Pase6	→	AP1+Pase6	-	-	1.54E1±2.376E1	12
Her2-2-p-Grb2-Sos+PI3K	↔	Her2-2-p-Grb2-Sos-PI3K	2.125E-1±2.91E-1	1.412E-2±3.191E-2	-	1,13,14
Her2-2-p-Grb2-Sos-PI3K	→	Her2-2-p-Grb2-Sos+Act-PI3K	-	-	1.941E-1±3.754E-1	1,13,14
Her2-2-p-Shc-p-Grb2-Sos+PI3K	↔	Her2-2-p-Shc-p-Grb2-Sos-PI3K	8.255E-2±8.716E-2	5.049E-3±7.031E-3	-	1,13,14
Her2-2-p-Shc-p-Grb2-Sos-PI3K	→	Her2-2-p-Shc-p-Grb2-Sos+Act-PI3K	-	-	1.93E-1±1.462E-1	1,13,14
EGFR-EGF-2-p-Grb2-Sos+PI3K	↔	EGFR-EGF-2-p-Grb2-Sos-PI3K	4.34E-1±1.47E0	1.849E-2±4.73E-2	-	1,13,14
EGFR-EGF-2-p-Grb2-Sos-PI3K	→	EGFR-EGF-2-p-Grb2-Sos+Act-PI3K	-	-	1.684E-1±2.04E-1	1,13,14
EGFR-EGF-2-p-Shc-p-Grb2-Sos+PI3K	↔	EGFR-EGF-2-p-Shc-p-Grb2-Sos-PI3K	1.722E-1±1.503E-1	8.976E-3±1.111E-2	-	1,13,14
EGFR-EGF-2-p-Shc-p-Grb2-Sos-PI3K	→	EGFR-EGF-2-p-Shc-p-Grb2-Sos+Act-PI3K	-	-	1.01E-1±1.081E-1	1,13,14
PtdIns2+Act-PI3K	↔	PtdIns2-Act-PI3K	1.983E-1±1.959E-1	1.56E-2±9.585E-3	-	13,14
PtdIns2-Act-PI3K	→	PtdIns3+Act-PI3K	-	-	9.81E-2±5.877E-2	13,14
PtdIns3+PTEN	↔	PtdIns3-PTEN	3.036E-1±3.942E-1	2.262E-2±3.503E-2	-	13,14
PtdIns3-PTEN	→	PtdIns2+PTEN	-	-	3.081E-1±2.74E-1	13,14
PtdIns3+Akt	↔	PtdIns3-Akt	4.11E-1±7.091E-1	7.744E-3±1.008E-2	-	13,14
PtdIns3-Akt	→	PtdIns3+Akt-m	-	-	2.839E-1±3.552E-1	13,14
PtdIns3+Pdk1	↔	PtdIns3-Pdk1	2.436E-1±4.38E-1	4.369E-3±7.769E-3	-	13,14
PtdIns3-Pdk1	→	PtdIns3+Pdk1-m	-	-	7.83E0±2.249E1	13,14
Pdk1-m+Akt-m	↔	Pdk1-m-Akt-m	9.893E-2±6.529E-2	1.874E-2±4.907E-2	-	13,14
Pdk1-m-Akt-m	→	Pdk1+Act-Akt	-	-	2.096E-1±3.052E-1	13,14
Act-Akt+TOR	↔	Act-Akt-TOR	1.389E-1±1.405E-1	1.102E-1±7.477E-2	-	16
Act-Akt-TOR	→	Akt+Act-TOR	-	-	2.551E-1±1.76E-1	16
4E-BP1+eIF4E	↔	4E-BP1-eIF4E	1.779E-1±1.65E-1	1.58E-1±3.496E-1	-	17-19
4E-BP1+Act-TOR	↔	4E-BP1-Act-TOR	1.347E-1±1.643E-1	1.947E-1±2.04E-1	-	17-19
4E-BP1-Act-TOR	→	4E-BP1-P+Act-TOR	-	-	2.5E-1±2.358E-1	17-19
T-e	↔	T	1.449E0±1.377E0	1.555E0±1.212E0	-	10
sPAcP	→	sPAcP-e	-	-	1.86E0±2.631E0	10
g-CycD+RNAp	↔	g-CycD-RNAp	4.952E-5±5.451E-5	1.104E-1±9.207E-2	-	◊
g-CycD-RNAp	→	g-CycD+RNAp+mRNA-CycD	-	-	1.099E-2±6.375E-3	◊
g-CycD+ETS-p	↔	g-CycD-ETS-p	1.38E-1±1.225E-1	1.26E0±1.424E0	-	12,◊
g-CycD-ETS-p+RNAp	↔	g-CycD-ETS-p-RNAp	2.931E-1±7.426E-1	9.037E-3±9.077E-3	-	◊
g-CycD-ETS-p-RNAp	→	g-CycD-ETS-p+RNAp+mRNA-CycD	-	-	1.156E-2±1.103E-2	◊
g-CycD+AP1-p	↔	g-CycD-AP1-p	3.726E-1±7.298E-1	2.171E0±3.083E0	-	12,◊
g-CycD-AP1-p+RNAp	↔	g-CycD-AP1-p-RNAp	4.288E-1±8.691E-1	2.945E-2±4.654E-2	-	◊
g-CycD-AP1-p-RNAp	→	g-CycD-AP1-p+RNAp+mRNA-CycD	-	-	3.292E-2±5.52E-2	◊
g-PSA+RNAp	↔	g-PSA-RNAp	9.158E-9±5.822E-9	1.29E-4±9.22E-5	-	◊
g-PSA-RNAp	→	g-PSA+RNAp+mRNA-PSA	-	-	2.873E-4±4.865E-4	◊
g-PSA+AR-p-2	↔	g-PSA-AR-p-2	1.372E-1±4.477E-1	4.913E-3±3.906E-3	-	20,21,◊
g-PSA-AR-p-2+RNAp	↔	g-PSA-AR-p-2-RNAp	1.182E-4±9.273E-5	8.565E-5±6.869E-5	-	◊
g-PSA-AR-p-2-RNAp	→	g-PSA-AR-p-2+RNAp+mRNA-PSA	-	-	8.167E-2±8.195E-2	◊
g-PSA+AR-p-DHT-2	↔	g-PSA-AR-p-DHT-2	8.626E-2±5.139E-2	2.007E-4±2.664E-4	-	20,21,◊
g-PSA-AR-p-DHT-2+RNAp	↔	g-PSA-AR-p-DHT-2-RNAp	7.817E-2±7.669E-2	1.577E-4±3.931E-4	-	◊
g-PSA-AR-p-DHT-2-RNAp	→	g-PSA-AR-p-DHT-2+RNAp+mRNA-PSA	-	-	2.238E-2±1.652E-2	◊
g-PSA+AR-p-DHT-AR-p	↔	g-PSA-AR-p-DHT-AR-p	1.025E-2±1.364E-2	1.353E-4±2.42E-4	-	20,21,◊
g-PSA-AR-p-DHT-AR-p+RNAp	↔	g-PSA-AR-p-DHT-AR-p-RNAp	1.091E-4±1.097E-4	1.029E-5±8.85E-6	-	◊
g-PSA-AR-p-DHT-AR-p-RNAp	→	g-PSA-AR-p-DHT-AR-p+RNAp+mRNA-PSA	-	-	3.064E-4±2.688E-4	◊
g-PSA+AR-p-T-2	↔	g-PSA-AR-p-T-2	9.22E-5±1.021E-4	8.384E-4±8.525E-4	-	20,21,◊
g-PSA-AR-p-T-2+RNAp	↔	g-PSA-AR-p-T-2-RNAp	4.362E-4±9.551E-4	2.375E-4±3.218E-4	-	◊
g-PSA-AR-p-T-2-RNAp	→	g-PSA-AR-p-T-2+RNAp+mRNA-PSA	-	-	8.891E-5±5.851E-5	◊
g-PSA+AR-p-AR-p-T	↔	g-PSA-AR-p-AR-p-T	4.169E-5±3.125E-5	5.429E-3±1.32E-2	-	20,21,◊
g-PSA-AR-p-AR-p-T+RNAp	↔	g-PSA-AR-p-AR-p-T-RNAp	8.539E-5±1.306E-4	1.204E-4±1.07E-4	-	◊
g-PSA-AR-p-AR-p-T-RNAp	→	g-PSA-AR-p-AR-p-T+RNAp+mRNA-PSA	-	-	1.959E-4±2.315E-4	◊
g-PSA+AR-p-DHT-AR-p-T	↔	g-PSA-AR-p-DHT-AR-p-T	2.392E-4±1.671E-4	5.202E-4±3.549E-4	-	20,21,◊
g-PSA-AR-p-DHT-AR-p-T+RNAp	↔	g-PSA-AR-p-DHT-AR-p-T-RNAp	2.092E-4±2.523E-4	1.516E-4±1.413E-4	-	◊
g-PSA-AR-p-DHT-AR-p-T-RNAp	→	g-PSA-AR-p-DHT-AR-p-T+RNAp+mRNA-PSA	-	-	2.128E-4±2.825E-4	◊
g-cPAcP+RNAp	↔	g-cPAcP-RNAp	5.788E-2±8.352E-2	7.556E-2±7.697E-2	-	◊
g-cPAcP-RNAp	→	g-cPAcP+RNAp+mRNA-cPAcP	-	-	1.311E-2±1.021E-2	◊
g-sPAcP+RNAp	↔	g-sPAcP-RNAp	4.894E-2±4.501E-2	1.238E-3±1.192E-3	-	◊
g-sPAcP-RNAp	→	g-sPAcP+RNAp+mRNA-sPAcP	-	-	6.989E-1±8.214E-1	◊
mRNA-CycD+eIF4E	↔	mRNA-CycD-eIF4E	2.137E-2±2.447E-2	8.14E-3±7.613E-3	-	◊
mRNA-CycD-eIF4E+40S	↔	mRNA-CycD-eIF4E-40S	8.773E-2±8.511E-2	5.877E-3±2.975E-3	-	◊
mRNA-CycD-eIF4E-40S+60S	↔	mRNA-CycD-eIF4E-40S-60S	7.418E-1±6.638E-1	1.306E-3±1.249E-3	-	◊
mRNA-CycD-eIF4E-40S-60S	→	Rm-CycD+eIF4E	-	-	1.194E0±9.078E-1	◊
Rm-CycD	→	Ar-CycD	-	-	9.399E-1±6.401E-1	◊
Ar-CycD	→	CycD+40S+60S+mRNA-CycD	-	-	1.781E0±1.759E0	◊
mRNA-PSA+eIF4E	↔	mRNA-PSA-eIF4E	1.278E-4±1.134E-4	5.894E-6±4.173E-6	-	◊
mRNA-PSA-eIF4E+40S	↔	mRNA-PSA-eIF4E-40S	9.861E-4±8.116E-4	4.486E-6±2.712E-6	-	◊
mRNA-PSA-eIF4E-40S+60S	↔	mRNA-PSA-eIF4E-40S-60S	7.736E-4±6.483E-4	6.108E-4±1.143E-3	-	◊
mRNA-PSA-eIF4E-40S-60S	→	Rm-PSA+eIF4E	-	-	3.98E-4±2.062E-4	◊
Rm-PSA	→	Ar-PSA	-	-	7.268E-3±8.931E-3	◊
Ar-PSA	→	PSA+40S+60S+mRNA-PSA	-	-	3.797E-2±1.084E-1	◊
mRNA-cPAcP+eIF4E	↔	mRNA-cPAcP-eIF4E	1.351E-2±7.272E-3	9.892E-3±1.443E-2	-	◊
mRNA-cPAcP-eIF4E+40S	↔	mRNA-cPAcP-eIF4E-40S	2.33E-1±3.139E-1	9.908E-3±9.67E-3	-	◊
mRNA-cPAcP-eIF4E-40S+60S	↔	mRNA-cPAcP-eIF4E-40S-60S	9.053E-1±5.338E-1	1.499E-3±1.438E-3	-	◊
mRNA-cPAcP-eIF4E-40S-60S	→	Rm-cPAcP+eIF4E	-	-	1.185E0±1E0	◊
Rm-cPAcP	→	Ar-cPAcP	-	-	1.31E0±2.102E0	◊
Ar-cPAcP	→	cPAcP+40S+60S+mRNA-cPAcP	-	-	1.612E0±1.219E0	◊
mRNA-sPAcP+eIF4E	↔	mRNA-sPAcP-eIF4E	3.473E-4±2.456E-4	2.741E-2±7.506E-2	-	◊
mRNA-sPAcP-eIF4E+40S	↔	mRNA-sPAcP-eIF4E-40S	3.844E-1±8.881E-1	7.084E-3±7.617E-3	-	◊
mRNA-sPAcP-eIF4E-40S+60S	↔	mRNA-sPAcP-eIF4E-40S-60S	1.532E-2±2.378E-2	2.415E-3±2.381E-3	-	◊
mRNA-sPAcP-eIF4E-40S-60S	→	Rm-sPAcP+eIF4E	-	-	1.089E0±8.417E-1	◊
Rm-sPAcP	→	Ar-sPAcP	-	-	1.572E0±1.147E0	◊
Ar-sPAcP	→	sPAcP+40S+60S+mRNA-sPAcP	-	-	1.474E0±1.459E0	◊
mRNA-CycD	→	[]	-	-	8.094E-1±6.348E-1	-
mRNA-PSA	→	[]	-	-	1.389E-1±1.328E-1	-
CycD	→	[]	-	-	6.123E-3±5.87E-3	-
PSA	→	[]	-	-	9.309E-6±7.499E-6	-
EGFi	→	[]	-	-	1.057E0±1.053E0	-
cPAcP	→	[]	-	-	1.208E-2±8.088E-3	-
mRNA-cPAcP	→	[]	-	-	1.3E0±1.39E0	-
sPAcP	→	[]	-	-	7.162E-4±7.064E-4	-
mRNA-sPAcP	→	[]	-	-	1.12E-1±1.224E-1	-
2*cPAcP	↔	cPAcP-2	8.195E-2±1.868E-1	9.026E-2±6.808E-2	-	22
2*cPAcP-2	↔	cPAcP-4	8.039E-2±1.344E-1	6.186E-2±3.229E-2	-	22
2*Her2-2-p+cPAcP-2	↔	2Her2-2-p-cPAcP-2	1.292E2±3.518E2	2.069E-1±2.448E-1	-	22
2Her2-2-p-cPAcP-2	→	2*Her2-2+cPAcP-2	-	-	9.256E0±6.196E0	22
4*Her2-2-p+cPAcP-4	↔	4Her2-2-p-cPAcP-4	1.306E1±1.071E1	1.127E-2±1.019E-2	-	22
4Her2-2-p-cPAcP-4	→	4*Her2-2+cPAcP-4	-	-	7.811E0±5.607E0	22
Act-Akt+Pase7	↔	Act-Akt-Pase7	1.765E-3±1.65E-3	1.226E-3±2.158E-3	-	-
Act-Akt-Pase7	→	Akt+Pase7	-	-	1.861E-3±3.179E-3	-
4E-BP1-eIF4E+Act-TOR	↔	4E-BP1-eIF4E-Act-TOR	1.603E-3±1.851E-3	7.501E-4±5.262E-4	-	17,19
4E-BP1-eIF4E-Act-TOR	→	4E-BP1-P+eIF4E+Act-TOR	-	-	1.933E-3±4.962E-3	17,19
All interactions and there corresponding initial rate constants used in model generation.
Citations listed are the primary source of information regarding the corresponding interaction, and
include either the exact interaction (i.e. from preexisting model) or evidence from which the interaction was inferred.
The time units on the rate constants are all per sec; however,
concentration units are arbitrary as a result of arbitrary units on training data.
◊ - The regulation of PAcP isoforms, PSA and cyclin D was implimented using the same translation/transcription heuristic, save any specific transcription factors. The translation heuristic includes the formation of a simplified initiation complex.
* - Her2 adaptor complex reactions taken to be similar to that of the EGFR adaptor complex due to similarities between Her2 and EGFR protein-protein interactions.
† - Inferred from collaboration with Prosetta Cooperation.
‡- Internalized EGFR complexes still undergo cellular signalling; in this study the reactions were taken to be identical to the reactions of membrane bound EGFR.
Transcription Scheme:
reaction			discription
g-ProteinX+RNAp	↔	g-ProteinX-RNAp	background binding of RNA polimerase on gene for ProteinX
g-ProteinX-RNAp	→	g-ProteinX+RNAp+mRNA-ProteinX	formation of ProteinX mRNA
g-ProteinX+TF	↔	g-ProteinX-TF	transcription factor for ProteinX binds gene for ProteinX
g-ProteinX-TF+RNAp	↔	g-ProteinX-TF-RNAp	transcription factor regulated binding of RNA polimerase
g-ProteinX-TF-RNAp	→	g-ProteinX-TF+RNAp+mRNA-ProteinX	formation of ProteinX mRNA
Translation Scheme:
reaction			discription
mRNA-ProteinX+eIF4E	↔	mRNA-ProteinX-eIF4E	ProteinX mRNA binds initiation factor eIF4E
mRNA-ProteinX-eIF4E+40S	↔	mRNA-ProteinX-eIF4E-40S	ProteinX mRNA binds ribosome 40S
mRNA-ProteinX-eIF4E-40S+60S	↔	mRNA-ProteinX-eIF4E-40S-60S	ProteinX mRNA binds ribosome 60S
mRNA-ProteinX-eIF4E-40S-60S	→	Rm-ProteinX+eIF4E	ProteinX mRNA releases initiation factor eIF4E
Rm-ProteinX	→	Ar-ProteinX	Elongation
Ar-ProteinX	→	ProteinX+40S+60S+mRNA-ProteinX	Termination
[1] Schoeberl B, Eichler-Jonsson C, Gilles ED, Mller G (2002) Computational modeling
of the dynamics of the map kinase cascade activated by surface and internalized
egf receptors. Nat Biotechnol 20:370–375. doi:10.1038/nbt0402-370. URL http:
//dx.doi.org/10.1038/nbt0402-370.
[2] Zhou BP, Hu MC, Miller SA, Yu Z, Xia W, et al. (2000) Her-2/neu blocks tumor necrosis
factor-induced apoptosis via the akt/nf-kappab pathway. J Biol Chem 275:8027–
8031
[3] Kholodenko BN, Demin OV, Moehren G, Hoek JB (1999) Quantification of short term
signaling by the epidermal growth factor receptor. J Biol Chem 274:30169–30181.
[4] Huang CY, Ferrell JE (1996) Ultrasensitivity in the mitogen-activated protein kinase
cascade. Proc Natl Acad Sci U S A 93:10078–10083.
[5] Brightman FA, Fell DA (2000) Differential feedback regulation of the mapk cascade
underlies the quantitative differences in egf and ngf signalling in pc12 cells. FEBS
Lett 482:169–174.
[6] Meng TC, Lin MF (1998) Tyrosine phosphorylation of c-erbb-2 is regulated by the
cellular form of prostatic acid phosphatase in human prostate cancer cells. J Biol
Chem 273:22096–22104.
[7] Asthagiri AR, Lauffenburger DA (2001) A computational study of feedback effects
on signal dynamics in a mitogen-activated protein kinase (mapk) pathway model.
Biotechnol Prog 17:227–239.
[8] Yeh S, Lin HK, Kang HY, Thin TH, Lin MF, et al. (1999) From her2/neu signal cascade
to androgen receptor and its coactivators: a novel pathway by induction of androgen
target genes through map kinase in prostate cancer cells. Proc Natl Acad Sci U S A
96:5458–5463.
[9] Pozzi P, Bendotti C, Simeoni S, Piccioni F, Guerini V, et al. (2003) Androgen 5-alphareductase
type 2 is highly expressed and active in rat spinal cord motor neurones. J
6
Neuroendocrinol 15:882–887.
[10] Brinkmann AO, Blok LJ, de Ruiter PE, Doesburg P, Steketee K, et al. (1999) Mechanisms
of androgen receptor activation and function. J Steroid Biochem Mol Biol
69:307–313.
[11] Meng TC, Lee MS, Lin MF (2000) Interaction between protein tyrosine phosphatase
and protein tyrosine kinase is involved in androgen-promoted growth of human
prostate cancer cells. Oncogene 19:2664–2677. doi:10.1038/sj.onc.1203576. URL
http://dx.doi.org/10.1038/sj.onc.1203576.
[12] Wilkinson MG, Millar JB (2000) Control of the eukaryotic cell cycle by map kinase
signaling pathways. FASEB J 14:2147–2157. doi:10.1096/fj.00-0102rev. URL http:
//dx.doi.org/10.1096/fj.00-0102rev.
[13] Cantley LC (2002) The phosphoinositide 3-kinase pathway. Science 296:1655–
1657. doi:10.1126/science.296.5573.1655. URL http://dx.doi.org/10.1126/science.
296.5573.1655.
[14] Vivanco I, Sawyers CL (2002) The phosphatidylinositol 3-kinase akt pathway in human
cancer. Nat Rev Cancer 2:489–501. doi:10.1038/nrc839. URL http://dx.doi.org/
10.1038/nrc839.
[15] Paez J, Sellers WR (2003) Pi3k/pten/akt pathway. a critical mediator of oncogenic
signaling. Cancer Treat Res 115:145–167.
[16] Sekuli? A, Hudson CC, Homme JL, Yin P, Otterness DM, et al. (2000) A direct
linkage between the phosphoinositide 3-kinase-akt signaling pathway and the mammalian
target of rapamycin in mitogen-stimulated and transformed cells. Cancer Res
60:3504–3513.
[17] Lin TA, Kong X, Haystead TA, Pause A, Belsham G, et al. (1994) Phas-i as a link between
mitogen-activated protein kinase and translation initiation. Science 266:653–
656
[18] Richter JD, Sonenberg N (2005) Regulation of cap-dependent translation by eif4e
inhibitory proteins. Nature 433:477–480. doi:10.1038/nature03205. URL http://dx.
7
doi.org/10.1038/nature03205.
[19] Brunn GJ, Hudson CC, Sekuli? A, Williams JM, Hosoi H, et al. (1997) Phosphorylation
of the translational repressor phas-i by the mammalian target of rapamycin.
Science 277:99–101.
[20] Kim J, Coetzee GA (2004) Prostate specific antigen gene regulation by androgen
receptor. J Cell Biochem 93:233–241. doi:10.1002/jcb.20228. URL http://dx.doi.org/
10.1002/jcb.20228.
[21] Pemberton LF, Paschal BM (2005) Mechanisms of receptor-mediated nuclear import
and nuclear export. Traffic 6:187–198. doi:10.1111/j.1600-0854.2005.00270.x. URL
http://dx.doi.org/10.1111/j.1600-0854.2005.00270.x.
[22] Veeramani S, Yuan TC, Chen SJ, Lin FF, Petersen JE, et al. (2005) Cellular prostatic
acid phosphatase: a protein tyrosine phosphatase involved in androgen-independent
proliferation of prostate cancer. Endocr Relat Cancer 12:805–822. doi:10.1677/erc.
1.00950. URL http://dx.doi.org/10.1677/erc.1.00950.
[23] Merrick WC (2004) Cap-dependent and cap-independent translation in eukaryotic
systems. Gene 332:1–11. doi:10.1016/j.gene.2004.02.051. URL http://dx.doi.org/
10.1016/j.gene.2004.02.051.
[24] Lorsch JR, Herschlag D (1999) Kinetic dissection of fundamental processes of eukaryotic
translation initiation in vitro. EMBO J 18:6705–6717. doi:10.1093/emboj/18.
23.6705. URL http://dx.doi.org/10.1093/emboj/18.23.6705.
[25] Ricci A, Lanfrancone L, Chiari R, Belardo G, Pertica C, et al. (1995) Analysis of
protein-protein interactions involved in the activation of the shc/grb-2 pathway by the
erbb-2 kinase. Oncogene 11:1519–1529.
[26] Jiang X, Sorkin A (2002) Coordinated traffic of grb2 and ras during epidermal growth
factor receptor endocytosis visualized in living cells. Mol Biol Cell 13:1522–1535.
doi:10.1091/mbc.01-11-0552. URL http://dx.doi.org/10.1091/mbc.01-11-0552.
